# Supplementary material for: Exploring the Genetic Heritage of the Yucatán Black Hairless Pig: A Comparative Worldwide ROH Study
Source: Vet Sci. 2026 Jan 7;13(1):54. doi: 10.3390/vetsci13010054 (PMC12846694; doi:10.3390/vetsci13010054)
Supplement: Supplementary file 1 [file vetsci-13-00054-s001.zip]

Archive with 1 entries (1 files):
- vetsci-4038118-supplementary.pdf
